# Supplementary material for: Salmonella enterica serovar Typhimurium chitinases modulate the intestinal glycome and promote small intestinal invasion
Source: PLoS Pathog. 2022 Apr 28;18(4):e1010167. doi: 10.1371/journal.ppat.1010167 (PMC9049507; doi:10.1371/journal.ppat.1010167)
Supplement: S1 Table — (XLSX) [file ppat.1010167.s009.xlsx]

## Sheet: Sheet1
Designation	Genotype	Source or Reference
Salmonella enterica serovar Typhimurium strains
IR715	ATCC 14028, spontaneous NalR derivative	[1]
BL212	IR715 ΔinvA::Cm	This study
BL114	IR715 ΔSTM0233::Cm	This study
BL122	IR715 ΔchiA::Kan	This study
BL130	IR715 ΔSTM0233::Cm, ΔchiA::Kan	This study
BL2	IR715 +pHP45Ω	Vladimir E. Diaz-Ochoa
BL118	IR715 ΔSTM0233::Cm +pHP45Ω	This study
BL229	IR715 ΔchiA::Kan +pHP45Ω	This study
BL168	IR715 ΔSTM0233::Cm, ΔchiA::Kan +pHP45Ω	This study
BL298	IR715 ΔSTM0233::Cm, glmS::STM0233 (-344 to +1783)	This study
BL300	IR715 ΔSTM0233::Cm, ΔchiA::Kan, glmS::STM0233 (-344 to +1783)	This study
BL302	IR715 ΔSTM0233::Cm, ΔchiA::Kan, glmS::chiA (-350 to +2124)	This study
BL304	IR715 ΔchiA::Kan, glmS::chiA (-350 to +2124)	This study
Escherichia coli strains
S17-1 λpir	recA thi pro hsdR- M+ RP4::2-Tc::Mu::Km Tn7 Tpr Smr λpir	[2]
One Shot TOP10 Electrocompetent cells	F- mcrA Δ(mrr-hsdRMS-mcrBC) φ80lacZΔM15 ΔlacX74 recA1 araD139 Δ(ara-leu)7697 galU galK rpsL (StrR) endA1 nupG λ-	Invitrogen
Bacteriophages
P22 HT105/1 int-201	HT105/1 int-201	[3]
P22 H5		[4]
Plasmids
pGP704	CarbR, ori/R6K, mob/RP4. Suicide vector for homologous recombination	[5]
pHP45Ω	StrepR, CarbR	[6]
pKD3	CmR, CarbR, ori/R6K	[7]
pKD4	KanR, CarbR, ori/R6K	[7]
pGP704-STM0233::Cm	CmR, CarbR, ori/R6K, mob/RP4. Suicide vector containing the deletion construct for homologous recombination	This study
pGP704-chiA::Kan	CmR, CarbR, ori/R6K, mob/RP4. Suicide vector containing the deletion construct for homologous recombination	This study
pGP704-invA::Cm	KanR, CarbR, ori/R6K, mob/RP4. Suicide vector containing the deletion construct for homologous recombination	This study
pGRG36	araC, PBAD, tnsABCD, rrnD, bla (CarbR), oriT, pSC101 orits. Temperature-sensitive plasmid expressing Tn7 transposon machinery.	Nancy Craig (Addgene plasmid #16666) [8]
pGRG36-STM0233	araC, PBAD, tnsABCD, rrnD, bla (CarbR), oriT, pSC101 orits, STM0233. Temperature-sensitive plasmid expressing Tn7 transposon machinery and STM0233.	This study
pGRG36­-chiA	araC, PBAD, tnsABCD, rrnD, bla (CarbR), oriT, pSC101 orits, chiA. Temperature sensitive plasmid expressing Tn7 transposon machinery and chiA.	This study
pCR-BluntII-TOPO	Plac, lacZ­⍺/ccdB, KanR, ZeocinR, pUC ori. Vector for subcloning	Invitrogen
	References
	1. Stojiljkovic I, Bäumler AJ, Heffron F. Ethanolamine utilization in Salmonella typhimurium: nucleotide sequence, protein expression, and mutational analysis of the cchA cchB eutE eutJ eutG eutH gene cluster. J Bacteriol. 1995;177: 1357–1366. doi:10.1128/jb.177.5.1357-1366.1995
	2. de Lorenzo V, Cases I, Herrero M, Timmis KN. Early and late responses of TOL promoters to pathway inducers: identification of postexponential promoters in Pseudomonas putida with lacZ-tet bicistronic reporters. J Bacteriol. 1993;175: 6902–6907. doi:10.1128/jb.175.21.6902-6907.1993
	3. Schmieger H. Phage P22-mutants with increased or decreased transduction abilities. Mol Gen Genet. 1972;119: 75–88. doi:10.1007/BF00270447
	4. Schmieger H. The molecular structure of the transducing particles of Salmonella phage P22. II. Density gradient analysis of DNA. Mol Gen Genet. 1970;109: 323–337. doi:10.1007/BF00267702
	5. Miller VL, Mekalanos JJ. A novel suicide vector and its use in construction of insertion mutations: osmoregulation of outer membrane proteins and virulence determinants in Vibrio cholerae requires toxR. J Bacteriol. 1988;170: 2575–2583. doi:10.1128/jb.170.6.2575-2583.1988
	6. Prentki P, Krisch HM. In vitro insertional mutagenesis with a selectable DNA fragment. Gene. 1984;29: 303–313. doi:10.1016/0378-1119(84)90059-3
	7. Datsenko KA, Wanner BL. One-step inactivation of chromosomal genes in Escherichia coli K-12 using PCR products. Proceedings of the National Academy of Sciences. 2000. pp. 6640–6645. doi:10.1073/pnas.120163297
	8. McKenzie GJ, Craig NL. Fast, easy and efficient: site-specific insertion of transgenes into enterobacterial chromosomes using Tn7 without need for selection of the insertion event. BMC Microbiol. 2006;6: 39. doi:10.1186/1471-2180-6-39
