# Supplementary material for: Salmonella enterica serovar Typhimurium chitinases modulate the intestinal glycome and promote small intestinal invasion
Source: PLoS Pathog. 2022 Apr 28;18(4):e1010167. doi: 10.1371/journal.ppat.1010167 (PMC9049507; doi:10.1371/journal.ppat.1010167)
Supplement: S2 Table — (XLSX) [file ppat.1010167.s010.xlsx]

## Sheet: Sheet1
Primer	Sequence
chiA_FR1_fwd	5’-AAAGTGCCACCTGCAGATCTGCAGGCGTAGGCTTCAGCGTGGG-3’
chiA_FR1_rev	5’-CCGGTTCGCTTGCTTTCAAATTTCCTTTTACGTTTCAAAATTGTCG-3’
chiA_KanR_fwd	5’-AGGAAATTTGAAAGCAAGCGAACCGGAATTG-3’
chiA_KanR_rev#2	5’- ATGAAGCCCAATAGAGTCCCGCTCAGAAGAAC-3’
chiA_FR2_fwd#2	5’- CTGAGCGGGACTCTATTGGGCTTCATGATTCAAGCCCCGGTTTAC-3’
chiA_FR2_rev#2	5’- GATCGAATTCCCGGGAGAGCTCGATCGCCGGGTTTCGCCGGCA -3’
STM0233_FR1_fwd	5’-AAAGTGCCACCTGCAGATCTGCAGGCGTAGAACTGACGCGCAAAATC-3
STM0233_FR1_rev	5’-TCCGTCACAGGTAAATTTTCTCCTTGAAGGGTAGTTC-3’
CmR_fwd	5’-CAAGGAGAAAATTTACCTGTGACGGAAGATCACTTCGCAG-3’
CmR_rev	5’-AGGATTTATCTTACTTACGCCCCGCCCTGCC-3’
STM0233_FR2_fwd	5’-GGCGGGGCGTAAGTAAGATAAATCCTGTCGGTG-3’
STM0233_FR2_rev	5’-GATCGAATTCCCGGGAGAGCTCGATCGTAAGTCGAATTGGTGATAAC-3’
invA-LB_FW	5’-AAAGTGCCACCTGCAGATCTGCAGGACGGCCTCGTTCACCGATAAG-3’
invA-LB_RV	5’-TCCGTCACAGGTAGGGCTTAATTAAGGAAAAGATCTATGCAAC-3’
invA-CmR_FW	5’-CTTAATTAAGCCCTACCTGTGACGGAAGATCACTTCGCAG-3’
invA-CmR_RV	5’-CAGGATACCTATACTTACGCCCCGCCCTGCC-3’
invA-RB_FW	5’-GGCGGGGCGTAAGTATAGGTATCCTGTTAATATTAAATTAAG-3’
invA-RB_RV	5’-GATCGAATTCCCGGGAGAGCTCGATACAAAAATTTGTCCAGTCG-3’
C2	5’-GATCTTCCGTCACAGGTAGG-3’
STM0233_FR1_out_FW	5’-AGGTGGAACTGGAGTTTG-3’
C1	5’-TTATACGCAAGGCGACAAGG-3’
STM0233_FR2_out_Rv	5’-GAAATGGGTATAGGGTACCC-3’
STM0233_pres_Fw	5’-CCCTGGCTACTATGTTTGC-3’
STM0233_pres_Rv	5’-GGTAGCTGGTGGTCTTATC-3’
chiA_out_Fw	5’-GAGATGACGTCAAAACCTGGT-3’
K1_(Kan_Rv)	5’-CAGTCATAGCCGAATAGCCT-3’
chiA_out_Rv	5’-GGCGCGATTTGCATCTCATC-3’
K3_(Kan_Fw)	5’-CTCGTGCTTTACGGTATC-3’
chiA_pres_Fw	5’-AGGCAATATGTCCCAACCGG-3’
chiA_pres_Rv	5’-CGCCGTTGTCCTGATCGATA-3’
invA_LB_chk_FW	5’-CCACTTACTTCCAGTGCGG-3’
invA_RB_chk_Rv	5’-CAGAACAGCGTCGTACTATTG-3
STM0233_Tn7Com_FW	5’-CCCGGGTCGATTCCATCATTCCGGAG-3’
STM0233_Tn7Com_RV	5’-CTCGAGATGCAAAGCACCGACAGGAT-3’
chiA_Tn7Com_FW	5’-CCCGGGTCCTGGTTGTCTGTGGTGAC-3’
chiA_Tn7Com_RV	5’-CTCGAGATGAAGCCCAATACATCGGC-3’
Tn7_ck_FW	5’-GCCAGGGCCTTAAAGAAGAG-3’
Tn7_ck_RV	5’-GCCGCGTAACCTGGCGAAAT-3’
