# Supplementary material for: Salmonella enterica serovar Typhimurium chitinases modulate the intestinal glycome and promote small intestinal invasion
Source: PLoS Pathog. 2022 Apr 28;18(4):e1010167. doi: 10.1371/journal.ppat.1010167 (PMC9049507; doi:10.1371/journal.ppat.1010167)
Supplement: S3 Table — (XLSX) [file ppat.1010167.s011.xlsx]

## Sheet: Sheet1
Primers
Species	Target	Primer pairs	Reference
Salmonella enterica serovar Typhimurium	gmk	5’-TTGGCAGGGAGGCGTTT-3’	[1]
		5’-GCGCGAAGTGCCGTAGTAAT-3’
Salmonella enterica serovar Typhimurium	STM0233	5’-ATCAGGTTTCGGCGTCACTA-3’	This study
		5’-CCGGCACTTTCAGGTAGTTG-3’
Salmonella enterica serovar Typhimurium	chiA	5’-TGATACGCCAGCAGATGACA-3’	This study
		5’-AACGGTAGAAGCATCCCACT-3’
Mus Musculus	Actb	5’-GGCTGTATTCCCCTCCATCG-3’	[2]
		5’-CCAGTTGGTAACAATGCCATGT-3’
Mus Musculus	Duox2	5’-GCACTGTGCAGAACAGCTAGGACAAC-3’	[2]
		5’-ACCTCATCACCTTCTTGCGGGAG-3’
Mus Musculus	Cxcl1	5’-TGCACCCAAACCGAAGTCAT-3’	[2]
		5’-TTGTCAGAAGCCAGCGTTCAC-3’
Mus Musculus	IL17a	5’- GCTCCAGAAGGCCCTCAGA-3’	[2]
		5’-AGCTTTCCCTCCGCATTGA-3’
Mus Musculus	Ifng	5’-TCAAGTGGCATAGATGTGGAAGAA-3’	[2]
		5’-TGGCTCTGCAGGATTTTCATG-3’
Mus Musculus	Nos2	5’-TTGGGTCTTGTTCACTCCACGG-3’	[2]
		5’-CCTCTTTCAGGTCACTTTGGTAGG-3’
Mus Musculus	Il22	5’-GGCCAGCCTTGCAGATAACA-3’	[2]
		5’-GCTGATGTGACAGGAGCTGA-3’
Mus Musculus	Il1b	5’-GCAACTGTTCCTGAACTCAACT-3’	[3]
		5’-ATCTTTTGGGGTCCGTCCAACT-3’
Mus Musculus	S100a9	5’-GGTGGAAGCACAGTTGGCA-3’	[2]
		5’-GTGTCCAGGTCCTCCATGATG-3’
Mus Musculus	Il23	5’-ATGCTGGATTGCAGAGCAGTA-3’	Primer Bank ID: 13752579a1 [4]
		5’-ACGGGGCACATTATTTTTAGTCT-3’
Mus Musculus	Tnf	5’-ATGGCCTCCCTCTCATCAGT-3’	[5]
		5’-CTTGGTGGTTTGCTACGACG-3’
Mus Musculus	Il6	5’-CTGCAAGAGACTTCCATCCAG-3’	Primer Bank ID: 13624310c1 [4]
		5’-AGTGGTATAGACAGGTCTGTTGG-3’
Mus Musculus	Lcn2	5’-ACATTTGTTCCAAGCTCCAGGGC-3’	[2]
		5’-CATGGCGAACTGGTTGTAGTCCG-3’
References
1. Botteldoorn N, Van Coillie E, Grijspeerdt K, Werbrouck H, Haesebrouck F, Donné E, et al. Real-time reverse transcription PCR for the quantification of the mntH expression of Salmonella enterica as a function of growth phase and phagosome-like conditions. J Microbiol Methods. 2006;66: 125–135. doi:10.1016/j.mimet.2005.11.003
2. Behnsen J, Jellbauer S, Wong CP, Edwards RA, George MD, Ouyang W, et al. The cytokine IL-22 promotes pathogen colonization by suppressing related commensal bacteria. Immunity. 2014;40: 262–273. doi:10.1016/j.immuni.2014.01.003
3. Hamers AAJ, Uleman S, van Tiel CM, Kruijswijk D, van Stalborch A-M, Huveneers S, et al. Limited role of nuclear receptor Nur77 in Escherichia coli-induced peritonitis. Infect Immun. 2014;82: 253–264. doi:10.1128/IAI.00721-13
4. Spandidos A, Wang X, Wang H, Seed B. PrimerBank: a resource of human and mouse PCR primer pairs for gene expression detection and quantification. Nucleic Acids Res. 2010;38: D792-9. doi:10.1093/nar/gkp1005
5. Aquilano K, Ceci V, Gismondi A, De Stefano S, Iacovelli F, Faraonio R, et al. Adipocyte metabolism is improved by TNF receptor-targeting small RNAs identified from dried nuts. Communications Biology. 2019. doi:10.1038/s42003-019-0563-7
