# Supplementary material for: Salmonella enterica serovar Typhimurium chitinases modulate the intestinal glycome and promote small intestinal invasion
Source: PLoS Pathog. 2022 Apr 28;18(4):e1010167. doi: 10.1371/journal.ppat.1010167 (PMC9049507; doi:10.1371/journal.ppat.1010167)
Supplement: S4 Table — Average relative abundance of glycan species after infecting IPEC-1 cells with S. Typhimurium for 1 h (MOI:1000). Uninfected n = 14, WT n = 6, ΔSTM0233 n = 6, ΔchiA n = 6, ΔSTM0233 ΔchiA n = 6. Relative abundance is calculated by dividing glycan species abundance by total glycan abundance. Raw data has been uploaded to GlycoPOST database [63], accession number GPST000225. (XLSX) [file ppat.1010167.s012.xlsx]

## Sheet: Sheet1
				Relative Abundance (Glycan Abundance/ Total Glycan Abundance)
Glycan code	Glycan	Stucture	m/z	Uninfected	WT infected	𝚫STM0233 infected	𝚫chiA infected	𝚫STM0233 𝚫chiA infected
23000	HexNAc2Hex3		1165.63	0.00916451	0.00784135	0.0085249	0.00866202	0.00990882
23100	HexNAc2Hex3DeoxyHex1		1339.72	0.025099	0.0196694	0.0195062	0.0187343	0.0304431
24000	HexNAc2Hex4		1369.73	0.00185974	0.0019155	0.00170395	0.00144718	0.00241702
25000	HexNAc2Hex5		787.42	0.0739278	0.183281	0.219367	0.166872	0.15482
26000	HexNAc2Hex6		889.47	0.148113	0.0633408	0.0892132	0.085984	0.084671
27000	HexNAc2Hex7		991.52	0.0902657	0.0171704	0.00360871	0.00302265	0.00721518
28000	HexNAc2Hex8		1093.57	0.0877551	0.0393978	0.0434286	0.0451883	0.0337166
29000	HexNAc2Hex9		1195.62	0.0211179	0.0191651	0.0128794	0.0127901	0.00116122
33000	HexNAc3Hex3		705.884	0.0110047	0.00475553	0.008024	0.0101068	0.00808998
33100	HexNAc3Hex3DeoxyHex1		792.928	0.0200512	0.0255299	0.0318509	0.0304987	0.0254634
34000	HexNAc3Hex4		807.934	0.000357778	8.01244e-05	0.000162559	0.000167852	0.000132852
34010	HexNAc3Hex4NeuAc1		988.52	0.00234402	0.000164138	0.00017697	0.00019451	0.00132745
34101	HexNAc3Hex4DeoxyHex1NeuGc1		1090.57	0.00184865	0.000235645	0.000201383	0.000213291	0.000336779
34110	HexNAc3Hex4DeoxyHex1NeuAc1		1075.56	0.0029144	0.00176675	0.00172863	0.00167436	0.00201494
35000	HexNAc3Hex5		909.983	7.86167e-05	0.000122767	2.64478e-05	1.48317e-05	1.33366e-05
35100	HexNAc3Hex5DeoxyHex1		997.028	0.00551498	0.00448994	0.00501167	0.00536934	0.00563709
35110	HexNAc3Hex5DeoxyHex1NeuAc1		1177.61	0.000794544	0.000318805	0.000613538	0.000489482	0.000430944
36100	HexNAc3Hex6DeoxyHex1		1099.08	0.000445159	0.00135505	0.00123641	0.00117686	0.000241659
43000	HexNAc4Hex3		828.447	0.00961838	0.0187965	0.00834529	0.0104779	0.0124607
43100	HexNAc4Hex3DeoxyHex1		915.491	0.0875754	0.102285	0.136225	0.156419	0.139966
44000	HexNAc4Hex4		930.497	0.00239923	0.00132704	0.00191377	0.00238401	0.00284167
44001	HexNAc4Hex4NeuGc1		1126.09	5.96253e-05	2.20796e-05	1.97832e-05	2.59836e-05	9.64078e-06
44100	HexNAc4Hex4DeoxyHex1		1017.54	0.0287602	0.0171472	0.0219706	0.0252277	0.0233323
44101	HexNAc4Hex4DeoxyHex1NeuGc1		1213.13	0.00267948	0.00180946	0.0013363	0.00124543	0.00216459
44110	HexNAc4Hex4DeoxyHex1NeuAc1		1198.13	0.0299997	0.0128337	0.0147459	0.0159888	0.014212
45000	HexNAc4Hex5		1032.55	0.000166817	0	0	0	0
45010	HexNAc4Hex5NeuAc1		809.092	0.00267948	0.00180946	0.0013363	0.00124543	0.00216459
45020	HexNAc4Hex5NeuAc2		929.483	0.0305866	0.0594501	0.0307083	0.0356318	0.0867773
45100	HexNAc4Hex5DeoxyHex1		1119.59	0.0599644	0.0408722	0.0104995	0.0129152	0.0536289
45110	HexNAc4Hex5DeoxyHex1NeuAc1		867.121	0.01215	0.00918244	0.00838304	0.00790348	0.00787709
45120	HexNAc4Hex5DeoxyHex1NeuAc2		987.513	0.0123761	0.0140208	0.0119187	0.0123496	0.0141875
45301	HexNAc4Hex5DeoxyHex3NeuGc1		993.184	0.000274014	7.81719e-05	5.96555e-05	6.15038e-05	7.24826e-05
46010	HexNAc4Hex6NeuAc1		877.125	0.000682277	0.000718433	0.000109646	8.08418e-05	0.000141084
46020	HexNAc4Hex6NeuAc2		997.516	7.45814e-06	6.63841e-05	1.38275e-05	9.94127e-06	2.61936e-05
46110	HexNAc4Hex6DeoxyHex1NeuAc1		1402.23	0.0117948	0.0246003	0.00172379	0.0012526	0.00138272
46120	HexNAc4Hex6DeoxyHex1NeuAc2		1582.81	1.76126e-05	1.86841e-05	1.58861e-05	3.21335e-06	2.31974e-06
47100	HexNAc4Hex7DeoxyHex1		1323.69	0.00944865	0.0218591	0.0169282	0.0140631	0.0180203
53000	HexNAc5Hex3		951.01	0.00792364	0.00788412	0.00940018	0.0111249	0.00775721
53100	HexNAc5Hex3DeoxyHex1		1038.05	0.0553987	0.0654734	0.0743412	0.0873437	0.0449078
54000	HexNAc5Hex4		1053.06	0.00354092	0.00243251	0.00130704	0.00160635	0.00263202
54010	HexNAc5Hex4NeuAc1		1233.65	7.48159e-05	0.000525388	9.21774e-05	7.50491e-05	0.000191036
54100	HexNAc5Hex4DeoxyHex1		1140.1	0.0406216	0.03948	0.047987	0.0543056	0.0426002
54101	HexNAc5Hex4DeoxyHex1NeuGc1		1335.7	0.000623287	0.000903578	0.000721734	0.000647921	0.000669291
54110	HexNAc5Hex4DeoxyHex1NeuAc1		1320.69	0.00417414	0.00588501	0.00653908	0.00814606	0.00607459
55000	HexNAc5Hex5		1155.11	0.00419632	0.00269066	0.000759242	0.000736308	0.00207474
55010	HexNAc5Hex5NeuAc1		1335.7	0.000623287	0.000903578	0.000721734	0.000647921	0.000669291
55020	HexNAc5Hex5NeuAc2		1011.19	0.000675286	0.000100477	2.57749e-05	3.5074e-05	0.00018904
55100	HexNAc5Hex5DeoxyHex1		1242.15	0.0280219	0.0356901	0.0482233	0.0478537	0.0388176
55110	HexNAc5Hex5DeoxyHex1NeuAc1		1422.74	0.00249936	0.00689604	0.0053925	0.00576586	0.00369083
55120	HexNAc5Hex5DeoxyHex1NeuAc2		1069.22	0.00891335	0.00432683	0.00386283	0.00444099	0.00407165
56000	HexNAc5Hex6		1257.16	3.11236e-05	3.18986e-05	0	0	0
56010	HexNAc5Hex6NeuAc1		958.834	4.48247e-05	2.46729e-05	3.27822e-06	5.84807e-06	2.2009e-06
56020	HexNAc5Hex6NeuAc2		1079.22	2.71546e-05	0.000122381	2.50161e-05	2.4736e-05	9.39196e-05
56030	HexNAc5Hex6NeuAc3		1199.62	0.0122191	0.063488	0.0433374	0.0434326	0.0651164
56040	HexNAc5Hex6NeuAc4		1320.01	0.00341965	0.0103406	0.00712481	0.00571711	0.00471163
56100	HexNAc5Hex6DeoxyHex1		1344.2	0.00386059	0.00746716	0.00645559	0.00674017	0.00584538
56110	HexNAc5Hex6DeoxyHex1NeuAc1		1016.86	0.00308622	0.00342467	0.0022591	0.00223752	0.00206096
56120	HexNAc5Hex6DeoxyHex1NeuAc2		1137.25	2.03434e-05	0.000288676	2.08093e-05	2.88489e-05	4.1345e-05
56130	HexNAc5Hex6DeoxyHex1NeuAc3		1257.65	1.35338e-05	0.000477108	7.70986e-05	0.000102031	5.94161e-05
56200	HexNAc5Hex6DeoxyHex2		1431.25	2.73138e-05	6.82766e-05	5.90942e-05	4.36362e-05	5.85014e-05
56201	HexNAc5Hex6DeoxyHex2NeuGc1		1084.9	8.96428e-06	4.58089e-05	1.22899e-05	1.58173e-05	1.79749e-05
57100	HexNAc5Hex7DeoxyHex1		1446.25	0.000189762	0.00229126	0.00114247	0.00124865	0.000166589
57110	HexNAc5Hex7DeoxyHex1NeuAc1		1084.9	8.96428e-06	4.58089e-05	1.22899e-05	1.58173e-05	1.79749e-05
57120	HexNAc5Hex7DeoxyHex1NeuAc2		1205.29	0.000175505	7.14469e-07	1.09157e-05	7.43738e-07	8.94229e-07
57201	HexNAc5Hex7DeoxyHex2NeuGc1		1152.93	3.96842e-06	1.77624e-05	1.01687e-06	1.94564e-06	0
58100	HexNAc5Hex8DeoxyHex1		1032.54	2.63973e-05	0.000725248	0.000355938	0.000339141	8.82689e-05
58110	HexNAc5Hex8DeoxyHex1NeuAc1		1152.93	3.96842e-06	1.77624e-05	1.01687e-06	1.94564e-06	0
63000	HexNAc6Hex3		1073.57	0.00464079	0.00287319	0.00347371	0.00373511	0.00286575
63100	HexNAc6Hex3DeoxyHex1		1160.62	0.00447208	0.0128184	0.0192138	0.0193221	0.0149415
64100	HexNAc6Hex4DeoxyHex1		1262.67	0.000228891	8.11227e-05	8.96249e-05	0.000105477	7.18459e-05
64110	HexNAc6Hex4DeoxyHex1NeuAc1		1443.25	0.00252959	0.00105652	0.00130887	0.00169391	0.000960307
65100	HexNAc6Hex5DeoxyHex1		910.141	0.000577443	0.000777837	0.000693633	0.000904585	0.000405307
65110	HexNAc6Hex5DeoxyHex1NeuAc1		1030.53	0.000952703	0.000841566	0.000833698	0.0010432	0.000497597
65120	HexNAc6Hex5DeoxyHex1NeuAc2		1150.92	0.00141204	0.000222148	6.68975e-05	7.63824e-05	5.60849e-05
66100	HexNAc6Hex6DeoxyHex1		978.174	0.000132836	0.000660933	9.58711e-05	9.46937e-05	0.000109506
66110	HexNAc6Hex6DeoxyHex1NeuAc1		1098.56	0.000418808	0.000226284	0.000233259	0.000222367	3.78696e-05
66120	HexNAc6Hex6DeoxyHex1NeuAc2		1218.95	9.42964e-06	3.08588e-05	7.81121e-06	1.04563e-05	7.62887e-06
66130	HexNAc6Hex6DeoxyHex1NeuAc3		1004.76	2.81518e-07	3.05166e-05	1.66907e-05	2.12282e-05	6.01412e-06
67040	HexNAc6Hex7NeuAc4		1102.56	2.16953e-06	3.47978e-05	7.0623e-06	4.32169e-06	1.98207e-05
67100	HexNAc6Hex7DeoxyHex1		1046.21	2.36789e-05	0.000417216	3.70614e-05	2.61663e-05	1.84841e-05
67110	HexNAc6Hex7DeoxyHex1NeuAc1		1166.6	0.000134857	8.99469e-05	1.37076e-05	1.32868e-05	1.80136e-05
67120	HexNAc6Hex7DeoxyHex1NeuAc2		965.492	1.58359e-05	7.72994e-05	7.28809e-06	4.76538e-06	3.67608e-06
67140	HexNAc6Hex7DeoxyHex1NeuAc4		1146.08	0	4.23365e-06	9.58572e-07	2.55766e-06	9.42939e-07
68100	HexNAc6Hex8DeoxyHex1		1114.24	1.83723e-05	4.78627e-05	2.18336e-05	2.30229e-05	1.21555e-05
69100	HexNAc6Hex9DeoxyHex1		1182.27	4.65349e-06	6.39227e-05	8.9521e-06	9.28609e-06	3.87797e-06
76100	HexNAc7Hex6DeoxyHex1		1059.88	2.23313e-05	1.1862e-05	9.56255e-06	1.78803e-05	2.8777e-06
76110	HexNAc7Hex6DeoxyHex1NeuAc1		1180.27	8.98426e-06	3.64361e-05	6.60237e-06	8.33568e-06	3.82504e-06
76120	HexNAc7Hex6DeoxyHex1NeuAc2		1300.67	2.22664e-05	1.71746e-05	1.33358e-05	1.64243e-05	1.00553e-05
76130	HexNAc7Hex6DeoxyHex1NeuAc3		1066.04	2.1344e-05	1.35781e-05	4.99234e-05	6.60188e-05	1.1248e-05
