# Supplementary material for: Salmonella enterica serovar Typhimurium chitinases modulate the intestinal glycome and promote small intestinal invasion
Source: PLoS Pathog. 2022 Apr 28;18(4):e1010167. doi: 10.1371/journal.ppat.1010167 (PMC9049507; doi:10.1371/journal.ppat.1010167)
Supplement: S1 Data — Excel sheet containing the numerical data for Figs 1A–1E, 2B–2D, 3A and 3B, 4A–4M, 5A–5C, 6F, S1A and S1B, S2A–S2C, S3A and S3B, S4B–S4D, S6A–S6E, and S7. (XLSX) [file ppat.1010167.s013.xlsx]

## Sheet: 1A
Chitinase gene expression										Raw CT values (average of duplicates)
STM0233 expression in LB		STM0233 expression in DMEM/F12			chiA expression in LB		chiA expression in DMEM/F12			Growth medium	gmk	STM0233	chiA
0.0197665		0.0534187			0.00578616		0.00549415			LB 1	18.4189	18.4189	18.4189
0.0188533		0.0446873			0.0031301		0.00521218			LB 2	18.4915	18.4915	18.4915
0.0220635		0.0431615			0.0053852		0.00299998			LB 3	18.1792	18.1792	18.1792
										DMEM 1	17.6021	17.6021	17.6021
										DMEM 2	17.5219	17.5219	17.5219
										DMEM 3	16.9824	16.9824	16.9824

## Sheet: 1B
% invasion of T84 cells
WT	ΔinvA	ΔSTM0233	ΔchiA	ΔSTM0233 ΔchiA
4.7843	0.1654	4.2647	5.0933	0.1
6.6275	0.1778	3.7941	3.52	0.0909
12.6038	0.4878	7.0323	6.6957	0.9722
11.3962	0.5415	6.1613	10.1304	0.8278
6.7547	0.4	6.8	5.2353	3.0714
8.1509	0.1892	3.8	5.3824	3.6429
6.6818	0.6354	4.0253	5.1605	2.3492
4.2727	0.4911	3.4177	3.8025	2.3492
1.8	0.2163
1.4	0.0449
5.9048	1.3091
7.0159	0.5164
4.7667	0.212
3.1	0.22

## Sheet: 1C
% invasion of IPEC1 cells
WT	ΔinvA	ΔSTM0233	ΔchiA	ΔSTM0233 ΔchiA
0.4222	0.0131	0.0308	0.004	0.2317
0.4159	0.0164	0.0038	0.004	0.2
0.2716	0.0025	0.0247	0.3108	0.0087
0.4657	0.0076	0.0849	0.2081	0.0029
0.3261	0.0102	0.096	0.0903	0.15
0.4217	0.002	0.0747	0.0581	0.0647

## Sheet: 1D
% adhesion to T84 cells
WT	ΔinvA	ΔSTM0233	ΔchiA	ΔSTM0233 ΔchiA
2.5106	1.6129	1.2042	2.1837	2.1046
4.7872	1.3978	1.6127	1.2857	2.2157
2.0625	0.828	0.6264	2.0952	0.8953
1.0057	1.1559	1.0769	0.869	0.6047
2.8933	1.5833	1.6457		1.7281
2.5933	1.2	1.1575		2.3947
6.2195	3.8261	6.1719	5.8182	5.25
3.5122	2.2348	3.4609	5.6091	3.1455

## Sheet: 1E
% adhesion to IPEC1 cells
WT	ΔinvA	ΔSTM0233	ΔchiA	ΔSTM0233 ΔchiA
0.4549	0.1167	0.1833	0.1844	0.1015
0.4796	0.1049	0.4773	0.601	0.3148
0.6309	0.2066	0.4506	0.7065	0.4254
1.0612	0.2542	0.7619	1.6571	0.3659
0.898	0.1627	0.381	1.3714	0.439
0.34	0.0639	0.1938	0.2297	0.1533

## Sheet: 2B
in vivo chitinase expression relative to LB				Raw CT values (average of duplicates)
STM0233	chiA			Conditions	gmk	STM0233	chiA
1.86801	1.78787			in vivo 1	22.0988	22.0988	29.0237
1.88583	1.31758			in vivo 2	20.2602	20.2602	27.6255
2.75879	1.89322			in vivo 3	21.0097	21.0097	27.852
2.45938	2.63741			in vivo 4	21.8509	21.8509	28.2149
1.50499	1.72551			in vivo 5	20.0372	20.0372	27.0133
				LB 1	18.4189	18.4189	25.8521
				LB 2	18.4915	18.4915	26.8111
				LB 3	18.1792	18.1792	25.716

## Sheet: 2C
Ileum invasion and colonization (CFU/mg)
Invasion					Lumenal samples
WT	ΔSTM0233	ΔchiA	ΔSTM0233 ΔchiA		WT	ΔSTM0233	ΔchiA	ΔSTM0233 ΔchiA
5091	379	344	85		196667	1980	3000	546
1679	287	236	357		13500	12333	410	1555
541	1423	290	450		59400	3750	1150	900
3711	340	446	237		29125	1800	315	1091
1097	201	516	355		1320000	896	3740	315
56724	267	59	720		13333	4757	128
55857	45	1735	82		235	5333	5929	87
463	335	291	134		10473684	725	809	204
6824			83		35263			518
3381					269
161
425					46
176

## Sheet: 2D
Colon colonization and Invasion (CFU/mg)
8h fecal samples					24h fecal samples					48h lumenal samples					Invasion
WT	STM0233	STM0018	STM0233 STM0018		WT	STM0233	STM0018	STM0233 STM0018		WT	STM0233	STM0018	STM0233 STM0018		WT	STM0233	STM0018	STM0233 STM0018
382609	427273	815385	327273		1718750	381250	1204167	300000		350000	244000	18333333	309091		33786	8073	401042	23116
1000000	359091	1181818	661538		3307692	711250	692857	634615		5450000	450000	58947	1362500		119355	4477	5977	21020
576923	1592308	840909	942105		580488	2000000	1210345	354545		341000	1.81111e+06	80500	6866667		1753	55556	6856	2029
1550000	398333	1407407	694737		1290000	360000	854545	640000		516000	875000	444444	666667		37333	9536		86620
1380000	640000	2000000	583333		1444444	619231	1842105	2000000		281818	3.75862e+06	4387097	5111111		73553			194565
1055000	1942857	433333	740741		993333	1059091	810811	1129032		1857143	58571.4	345833	1690		42024			1532
4200000	1952381	1289286	602564		1172414	1736842	822222	1090909		665000	3807.7	7660	230000		243421			23942
1714286	3200000	800000	1382353		2080000	1028571	1625000	1258065		9722	2000000	42000	107895		117708			2278
2351351			1764706		3071429			1428571		3366667			518182					16299
364286					711111					3650000
1321429					875000					4891892
1145000					1100000					2360000
581250					1193548					1829268

## Sheet: 3A
Intragastric infection dissemination (CFU/mg)
Peyers patches					Mesenteric lymph nodes					Spleen					Liver
WT	STM0233	STM0018	STM0233 STM0018		WT	STM0233	STM0018	STM0233 STM0018		WT	ΔSTM0233	ΔchiA	ΔSTM0233 ΔchiA		WT	STM0233	STM0018	STM0233 STM0018
1793	1900	2000	283		38	3.1	4765	633		660	13.3	111	1		75	3.1	17	1
13250	15250	4000	8833		740	597.2	781	2897		45	19	4	4		4	6.6	1	1
936	4425	2945	5071		532	4852.9	1500	1500		14	1607.1	2	3		1	257	1	1
20571	2810	2429	10500		1761	549.2	577	500		320	2.2	50	2		29	1	5	1
1279	742.9	3000	5200		1611	897.4	223	1448		22	822.8	70	16		2	145	35	7
6600	6166.7	940	1071		2083	808.8	131	389		4446	4.8	1	1		598	3	1	1
6000	607.1	500	2250		1468	818.2	367	528		156	13.9	9	1		16	10.8	4	1
6000	400	2600	4444		1341	697.2	280	214		89	443.2	1	4		4	150	1	1
3333			4857		2554			919		6867			1		1312			1
600					1					8					1
1367					281					358					23
175					828					207					16
3111					1138					1					1

## Sheet: 3B
Intraperitoneal infection colonization (CFU/mg)
24 hpi spleen			24 hpi liver			48 hpi spleen			48 hpi liver
WT	ΔSTM0233 ΔchiA		WT	ΔSTM0233 ΔchiA		WT	ΔSTM0233 ΔchiA		WT	ΔSTM0233 ΔchiA
27	108		4	5		5865	4266		472	2341
2	112		1	3		1785	12677		136	1569
114	79		12	11		5680	31373		427	2951
163	1		15	2		4720	8857		453	1364
102	39		7	1		5265	19		636	4

[truncated: 33 more sheets: 4A, 4B, 4C, 4D, 4E, 4F, 4G, 4H, 4I, 4J, 4K, 4L, 4M, 5A, 5B, 5C, 6F, S1A, S1B, S2A …]
